# Supplementary material for: Isolation, Characterization, and Molecular Detection of Porcine Sapelovirus
Source: Viruses. 2022 Feb 8;14(2):349. doi: 10.3390/v14020349 (PMC8877214; doi:10.3390/v14020349)
Supplement: Supplementary file 1 [file viruses-14-00349-s001.zip]

Archive with 1 entries (1 files):
- viruses-1565529-supplementary.pdf
